# Supplementary material for: Polarization of HIV-1- and CMV-Specific IL-17-Producing T Cells among People with HIV under Antiretroviral Therapy with Cannabis and/or Cocaine Usage
Source: Pharmaceuticals (Basel). 2024 Apr 6;17(4):465. doi: 10.3390/ph17040465 (PMC11054529; doi:10.3390/ph17040465)
Supplement: Supplementary file 1 [file pharmaceuticals-17-00465-s001.zip]

Archive with 1 entries (1 files):
- pharmaceuticals-2716799-supplementary.pdf
